# Supplementary material for: A new species of Euscorpius Thorell, 1876 (Scorpiones, Euscorpiidae) from Marmara Region of Turkey
Source: Zookeys. 2013 Mar 28;(281):91–105. doi: 10.3897/zookeys.281.4732 (PMC3677385; doi:10.3897/zookeys.281.4732)
Supplement: XML Treatment for Euscorpius rahsenae [file zookeys.281.4732-treatment1.xml]

<!DOCTYPE tp:taxon-treatment
  PUBLIC "-//TaxonX//DTD Taxonomic Treatment Publishing DTD v0 20100105//EN" "tax-treatment-NSO.dtd">
<tp:taxon-treatment xmlns:tp="http://www.plazi.org/taxpub"><tp:treatment-meta><mixed-citation publication-type="journal"><person-group><name><surname>Yağmur</surname><given-names>Ersen Aydın</given-names></name><name><surname>Tropea</surname><given-names>Gioele</given-names></name></person-group><article-title>A new species of 
                    <italic>Euscorpius</italic> Thorell, 1876 (Scorpiones, Euscorpiidae) from Marmara Region of Turkey
                </article-title><source>Zookeys</source><day>28</day><month>3</month><year>2013</year><volume>2013</volume><issue>281</issue><fpage>91</fpage><lpage>105</lpage><pub-id pub-id-type="doi">10.3897/zookeys.281.4732</pub-id></mixed-citation></tp:treatment-meta><tp:nomenclature><tp:taxon-name>
                            <tp:taxon-name-part taxon-name-part-type="genus">Euscorpius</tp:taxon-name-part>
                            <tp:taxon-name-part taxon-name-part-type="species">rahsenae</tp:taxon-name-part>
                        <object-id xmlns:xlink="http://www.w3.org/1999/xlink" xlink:type="simple">urn:lsid:zoobank.org:act:9D78689F-F701-4CD5-9B79-A58BA80D88A4</object-id>
								<object-id xmlns:xlink="http://www.w3.org/1999/xlink" xlink:type="simple">http://species-id.net/wiki/Euscorpius_rahsenae</object-id>
								</tp:taxon-name><tp:taxon-authority>Yağmur &amp; Tropea</tp:taxon-authority><tp:taxon-status xmlns:xlink="http://www.w3.org/1999/xlink" xlink:type="simple">sp. n.</tp:taxon-status></tp:nomenclature><tp:treatment-sec sec-type="Type material"><title>Type material.</title><p><bold>Holotype:</bold> 1♂, Tirilye Village, Mudanya District, Bursa Province, Turkey, 06.07.2012, <named-content xmlns:xlink="http://www.w3.org/1999/xlink" content-type="dwc:verbatimCoordinates" xlink:type="simple">40°23'08.9"N, 28°48'20.9"E</named-content>, 39 m, Red Pine Forest, leg. R.S. Kaya &amp; H. Koru (AZM).</p><p><bold>Paratypes: 1.</bold> 1♀. Beşevler Neighborhood, Nilüfer District, Bursa Province, 23.06.2004, 21.04.2012, <named-content xmlns:xlink="http://www.w3.org/1999/xlink" content-type="dwc:verbatimCoordinates" xlink:type="simple">40°12'46"N, 28°57'58"E</named-content>, 140 m, leg. R.S. Kaya (AZM). <bold>2.</bold> 1♀. Beşevler Neighborhood, Nilüfer District, Bursa Province, 05.05.2005, <named-content xmlns:xlink="http://www.w3.org/1999/xlink" content-type="dwc:verbatimCoordinates" xlink:type="simple">40°11'47"N, 28°57'58"E</named-content>, 153 m, leg. R.S. Kaya (AZM). <bold>3.</bold> 3♀♀. Yalıçiftlik Village, Ruined Building, Mudanya District, Bursa Province, 21.04.2012, <named-content xmlns:xlink="http://www.w3.org/1999/xlink" content-type="dwc:verbatimCoordinates" xlink:type="simple">40°21'16"N, 28°42'58"E</named-content>, 97 m, leg. H. Koru (AZM). Same data,1♂, 23.10.2012. <bold>4.</bold> 1♂, 1♀. Tirilye Village, Mudanya District, Bursa Province, 17.06.2012, <named-content xmlns:xlink="http://www.w3.org/1999/xlink" content-type="dwc:verbatimCoordinates" xlink:type="simple">40°23'08.9"N, 28°48'20.9"E</named-content>, 39 m, leg. E.A. Yağmur &amp; R.S. Kaya (GTC). Same data, 6♀♀ (AZM). Same locality 4♂♂, 3♀♀, 06.07.2012, leg. R.S. Kaya &amp; H. Koru; 3♂♂, 7♀♀, 22.09.2012, leg. R.S. Kaya &amp; H. Koru (GTC). Same data 1♂, 1♀ (MSNB). Same data 2♂♂, 9♀♀ (AZM). Same locality 2♂♂, 8♀♀, 06.11.2012, leg. R.S. Kaya &amp; H. Koru (AZM), 1♂, 1♀ (FKCP). <bold>5.</bold> 1♂, 1♀. Çiftehavuzlar Neighborhood, Karadeniz Street, Osmangazi District, Bursa Province, 28.10.2012, <named-content xmlns:xlink="http://www.w3.org/1999/xlink" content-type="dwc:verbatimCoordinates" xlink:type="simple">40°12'30"N, 29°03'05"E</named-content>, 110 m, Home garden, leg. H. Koru (AZM).</p></tp:treatment-sec><tp:treatment-sec sec-type="Etymology"><title>Etymology.</title><p>The specific epithet refers to Dr. Rahşen S. Kaya, a Turkish arachnologist, for her friendship and kind contributions to collecting scorpions.</p></tp:treatment-sec><tp:treatment-sec sec-type="Diagnosis"><title>Diagnosis.</title><p>A medium <italic><tp:taxon-name>Euscorpius</tp:taxon-name></italic> species, total length 27–34 mm.Color of adults very light brown-yellowish with carapace and pedipalpslittle darker, legs, telson and chelicerae lighter. Carinae dark, distinctly brownish-blackish, especially on pedipalps. Dark lines in the external or distal part of the coxa and sternum.The number of tricho<!--PageBreak--><!--PageBreak-->bothria on the pedipalp manus ventral surface is 4 (3 <italic>V + Et</italic> 1); the number of trichobothria on the pedipalp patella ventral surface is 8(in 87.29% of examined pedipalps); the number of trichobothria on pedipalp patella external surface is: <italic>eb</italic> = 4, <italic>eba</italic> = 4, <italic>esb</italic> = 2, <italic>em</italic> = 4, <italic>est</italic> = 4, <italic>et</italic> = 6 ( in 77.96% of examined pedipalps).The pectinal teeth count is 9 (in 80.55% of examined pectines) in males, 7 (in 68.29% of examined pectines) in females.The telson vesicle in males is considerably more swollen than in females: average L/H ratio of the vesicle is 2.07 in male and 2.30 in females.Chela with a notch on fixed finger and scalloping of the movable finger in adult males, obsolete in females.Dorsal patellar spur well developed. Average L/W ratio of the chela is 2.35 in males and 2.48 in females. Average length/posterior width ratio of the carapace is 0.98. All carinae on pedipalps are strongly distinct and dark, in contrast with clear color of tegument.Average value of the length from center median eyes to anterior margin of the carapace is 42.47% of the carapace length. Average value of the length from center median eyes to posterior margin of the carapace is 57.53% of the carapace length.</p></tp:treatment-sec><tp:treatment-sec sec-type="Description"><title>Description of the holotype male.</title><p><bold><italic>Coloration</italic>:</bold> Very light brownish with carapace and pedipalps little darker, legs, telson and chelicerae are lighter. The carinae are dark, distinctly brownish-blackish, especially on pedipalps. Dark lines in the external or distal part of the coxa and sternum. Granulometry on the femora of the legs, especially ventrally, dark. The sternites, pectines and genital operculum are very light brownish-white.</p><p><bold><italic>Carapace</italic>:</bold> Length 4.11 mm; posterior width 4.14. Very finely granulated. Distance from the center of the median eyes to the anterior margin of the carapace is equivalent to 42.33% of the prosoma; the length from the center of the median eyes to the posterior margin of the carapace is equivalent to 57.67% of the prosoma.</p><p><bold><italic>Mesosoma</italic>:</bold>Tergites veryfinely granulated; sternites finely punctate. The area of overlap between the sternites is lighter in color. Pectinal teeth count is 9-9. The spiracles are very small, oval-shaped and it is inclined about 45° downwards towards outside.</p><p><bold><italic>Metasoma</italic>:</bold> Medium size with respect to body length. Dorsal carinae from segment I-IV are granulated, exhibiting dark granules, obsolete on the segment V; ventromedian carinae from segment I-IV absent; ventromedian carinae on segment V are formed by fine granules; ventrolateral carinae on segment I absent, on segments II and III smooth, on segment IV is formed by small dark granules, on segment V is formed by dark granules; all intercarinal spaces are finely granulated.</p><p><bold><italic>Telson</italic>:</bold> Vesicle weakly swollen; smooth, with ventral setae of different sizes; telson height 1.38; telson length 3.75; vesicle length 2.85; vesicle width 1.38; L/H ratio of the vesicle 2.06.</p><p><bold><italic>Pectines</italic>:</bold>Pectinalteeth count 9-9; middle lamellae count 6-6.</p><p><bold><italic>Genital operculum</italic>:</bold>Partially divided with genital papillae protruding; a few microsetae present.</p><p><bold><italic>Sternum</italic>:</bold>Pentagonal shape, type 2. Length similar to width, deep posterior emargination.</p><p><bold><italic>Pedipalp</italic>:</bold> Coxa and trochanter with strong granulation.Femur: dorsal internal carinae tuberculate;dorsal external carinae formed by tubercles, slightly serrulated; <!--PageBreak--><!--PageBreak-->intercarinal spaces granulated; external median carinae serrulate, anterior median formed by hardly conical tubercle. Patella length 3.54; patella width 1.38; dorsal internal carinae crenulate to tuberculate; dorsal external carinae low, from rough to crenulate; Ventral external carinae crenulate; ventral internal carinae from serrulate to tuberculate; dorsal intercarinal tegument with granules of increased size from proximal to distal area; ventral intercarinal tegument from smooth to minutely granulate with a few bigger granules near to ventral internal carinae; internal intercarinal tegument uniformly finely granulate. Dorsal patellar spur averagely developed (<xref ref-type="fig" rid="F1">Fig. 1E</xref>). Chelal carina <italic>D<sub>1</sub></italic> isdistinctly strong, dark and from smooth to rough; <italic>D<sub>4</sub></italic> is rough with a few low granules in proximal area;<italic>V</italic><bold><italic><sub>1</sub></italic></bold> isdistinctly strong, from rough to crenulate and dark; <italic>V<sub>3</sub></italic> dark on ¾ of length, mostly smooth with a few scattered minuscule granules; external carina rough and dark; intercarinal tegument from smooth to rough except between carinae <italic>D<sub>4</sub></italic> and <italic>V<sub>3</sub></italic>, granulate. Movable finger dentition: MD form a straight line of very small denticles closely spaced with a DD on the distal tip; OD formed of 7 denticles on movable finger and 6 denticles on fixed finger, immediately outside of MD, their size increases progressively but the terminal denticle is not very pronounced; ID formed of 7 denticles on movable finger and 6 denticles on fixed fin<!--PageBreak-->ger, spaced from MD, their size increases progressively but the terminal denticle is not very pronounced; IAD on both movable and fixed finger formed of 4 small denticles; L/W ratio of the chela 2.35</p><p><!--PageBreak--><bold><italic><tp:taxon-name>Trichobothria</tp:taxon-name></italic>:</bold> Chela trichobothria series <italic>V</italic> standard: <italic>V</italic> = 4-4 (3 <italic>V+ Et</italic>1); patella ventral (<italic>P</italic>v): 8-8; Patella external (<italic>P</italic>e): <italic>et</italic> = 6-6, <italic>est</italic> = 4-4, <italic>em</italic> = 4-4, <italic>esb</italic> = 2-2, <italic>eba</italic> = 4-4, <italic>eb</italic> = 4<italic>-</italic>4.</p><p><!--PageBreak--><bold><italic>Legs</italic>:</bold> legs with two pedal spurs. Tarsal ventral row with 10-12 stout spinules (including the ventral distal spinule pair); 3 flanking pairs of tarsal setae adjacent to the ventral spinules row.Basitarsus with 6-7 prolateral stout spinules on leg pair I; 4-3 prolateral stout spinules on leg pair II; absent on leg pair III and IV. Dark granulation present above leg femora, mostly ventrally; on the dorsal leg femora I it is weakly marked and of lighter color.</p><p><bold><italic>Chelicerae</italic></bold>: smooth, without marbling, with darker teeth; the dorsal distal tooth is smaller than the ventral distal tooth; ventral edge is smooth with brush-like setae on the inner part; dorsal edge has five teeth: one distal, two small subdistal, one big median and a small basal; fixed finger has four teeth: one distal, one subdistal, one median and one basal; the median and the basal are in a fork arrangement; the internal edge has brush-like setae.</p><p><bold><italic>Variation</italic>:</bold> The variation observed in 59 studied specimens (18 males, 41 females) as follows: pectinal teeth in males: 8-8 (2/18), 8-9 (1/18), 9-9 (13/18), 9-10 (2/18); females: 6-6 (1/41), 6-7 (3/41), 7-7 (23/41), 8-7 (7/41), 8-8 (6/41), 8-9 (1/41); pedipalp patella trichobothria <italic>Pv</italic>: 7-7 (2/59), 8-7 (10/59), 8-8 (46/59), 9-8 (1/59); pedipalp patella trichobothria <italic>Pe</italic>: <italic>et</italic> = 5-5(6/59), 5-6 (14/59), 6-6 (39/59); <italic>est</italic> = 3-4 (2/59), 4-4 (57/59), <italic>em</italic> = 4-4 (59/59), <italic>esb</italic>= 2-2 (59/59), <italic>eba</italic> = 4-4 (59/59), eb = 4-4 (59/59). The variation in the trichobothrial pattern is within the standard values of variability and shows the stability of diagnostic characters.</p><p><!--PageBreak--><bold><italic>Hemispermatophore</italic>:</bold> Well developed lamina with well visible basal constriction, tapered distally; truncal flexure present and well developed; capsular lobe complex well developed, with acuminate process; ental channel spinose distally, exhibiting 8-12 delicate spines.</p><fig id="F1" position="float" orientation="portrait"><label>Figure 1.</label><caption><p><bold>A</bold> carapace <bold>B</bold> external view of chela of the adult male <bold>C</bold> external view of chela of the adult female <bold>D</bold> ventral view of pedipalp patella <bold>E</bold> dorsal view of pedipalp patella <bold>F</bold> ventral view of pedipalp femur <bold>G</bold> dorsal view of pedipalp femur <bold>H</bold> view of external surface of pedipalp patella <bold>I</bold> dorsal view of chela <bold>J</bold> ventral view of chela.</p></caption><graphic xmlns:xlink="http://www.w3.org/1999/xlink" xlink:href="ZooKeys-281-091-g001.jpg" position="float" orientation="portrait" xlink:type="simple"/></fig><fig id="F2" position="float" orientation="portrait"><label>Figure 2.</label><caption><p><bold>A</bold> telson of adult male <bold>B</bold> telson of adult female <bold>C</bold> sternopectinal area of adult female <bold>D </bold>sternopectinal area of adult male <bold>E</bold> latero-dorsal view of the metasomal segment V <bold>F</bold> ventral view of the metasomal segment V <bold>G</bold> tarsus and basitarsus <bold>H</bold> leg femur I <bold>I</bold> leg femur II <bold>J</bold> leg femur III <bold>K</bold> leg femur IV.</p></caption><graphic xmlns:xlink="http://www.w3.org/1999/xlink" xlink:href="ZooKeys-281-091-g002.jpg" position="float" orientation="portrait" xlink:type="simple"/></fig><fig id="F3" position="float" orientation="portrait"><label>Figure 3.</label><caption><p>Dorsal and ventral views of <italic><tp:taxon-name>Euscorpius rahsenae</tp:taxon-name></italic> sp. n. male.</p></caption><graphic xmlns:xlink="http://www.w3.org/1999/xlink" xlink:href="ZooKeys-281-091-g003.jpg" position="float" orientation="portrait" xlink:type="simple"/></fig><fig id="F4" position="float" orientation="portrait"><label>Figure 4.</label><caption><p>Dorsal and ventral views of <italic><tp:taxon-name>Euscorpius rahsenae</tp:taxon-name></italic> sp. n. female.</p></caption><graphic xmlns:xlink="http://www.w3.org/1999/xlink" xlink:href="ZooKeys-281-091-g004.jpg" position="float" orientation="portrait" xlink:type="simple"/></fig><fig id="F5" position="float" orientation="portrait"><label>Figure 5.</label><caption><p>Left hemispermatophore of <italic><tp:taxon-name>Euscorpius rahsenae</tp:taxon-name></italic> sp. n.</p></caption><graphic xmlns:xlink="http://www.w3.org/1999/xlink" xlink:href="ZooKeys-281-091-g005.jpg" position="float" orientation="portrait" xlink:type="simple"/></fig><fig id="F6" position="float" orientation="portrait"><label>Figure 6.</label><caption><p>Sampling map of <italic><tp:taxon-name>Euscorpius rahsenae</tp:taxon-name></italic> sp. n. in Bursa Province</p></caption><graphic xmlns:xlink="http://www.w3.org/1999/xlink" xlink:href="ZooKeys-281-091-g006.jpg" position="float" orientation="portrait" xlink:type="simple"/></fig><fig id="F7" position="float" orientation="portrait"><label>Figure 7.</label><caption><p>The pine forest habitat in Tirilye Village.</p></caption><graphic xmlns:xlink="http://www.w3.org/1999/xlink" xlink:href="ZooKeys-281-091-g007.jpg" position="float" orientation="portrait" xlink:type="simple"/></fig><fig id="F8" position="float" orientation="portrait"><label>Figure 8.</label><caption><p>The ruined building habitat in Yalıçiftlik Village.</p></caption><graphic xmlns:xlink="http://www.w3.org/1999/xlink" xlink:href="ZooKeys-281-091-g008.jpg" position="float" orientation="portrait" xlink:type="simple"/></fig><table-wrap id="T1" position="float" orientation="portrait"><label>Table 1.</label><caption><p>Measurements (in mm) of male holotype and female paratype of <italic><tp:taxon-name>Euscorpius rahsenae</tp:taxon-name></italic> sp. n.</p></caption><table><tbody><tr><th rowspan="1" colspan="1"/><th rowspan="1" colspan="1"/><th rowspan="1" colspan="1"><bold>Holotype</bold></th><th rowspan="1" colspan="1"><bold>Paratype female</bold></th></tr><tr><td rowspan="1" colspan="1"><bold>Total</bold></td><td rowspan="1" colspan="1">Length</td><td rowspan="1" colspan="1">28.86</td><td rowspan="1" colspan="1">28.21</td></tr><tr><td rowspan="2" colspan="1"><bold>Carapace</bold></td><td rowspan="1" colspan="1">Length</td><td rowspan="1" colspan="1">4.11</td><td rowspan="1" colspan="1">4.06</td></tr><tr><td rowspan="1" colspan="1">Posterior width</td><td rowspan="1" colspan="1">4.14</td><td rowspan="1" colspan="1">4.14</td></tr><tr><td rowspan="1" colspan="1"><bold>Metasoma</bold></td><td rowspan="1" colspan="1">Length</td><td rowspan="1" colspan="1">11.40</td><td rowspan="1" colspan="1">10.34</td></tr><tr><td rowspan="2" colspan="1"><bold>Segment I</bold></td><td rowspan="1" colspan="1">Length</td><td rowspan="1" colspan="1">1.50</td><td rowspan="1" colspan="1">1.32</td></tr><tr><td rowspan="1" colspan="1">Width</td><td rowspan="1" colspan="1">1.49</td><td rowspan="1" colspan="1">1.38</td></tr><tr><td rowspan="2" colspan="1"><bold>Segment II</bold></td><td rowspan="1" colspan="1">Length</td><td rowspan="1" colspan="1">1.80</td><td rowspan="1" colspan="1">1.62</td></tr><tr><td rowspan="1" colspan="1">Width</td><td rowspan="1" colspan="1">1.26</td><td rowspan="1" colspan="1">1.13</td></tr><tr><td rowspan="2" colspan="1"><bold>Segment III</bold></td><td rowspan="1" colspan="1">Length</td><td rowspan="1" colspan="1">1.98</td><td rowspan="1" colspan="1">1.85</td></tr><tr><td rowspan="1" colspan="1">Width</td><td rowspan="1" colspan="1">1.20</td><td rowspan="1" colspan="1">1.08</td></tr><tr><td rowspan="2" colspan="1"><bold>Segment IV</bold></td><td rowspan="1" colspan="1">Length</td><td rowspan="1" colspan="1">2.34</td><td rowspan="1" colspan="1">2.16</td></tr><tr><td rowspan="1" colspan="1">Width</td><td rowspan="1" colspan="1">1.14</td><td rowspan="1" colspan="1">1.02</td></tr><tr><td rowspan="2" colspan="1"><bold>Segment V</bold></td><td rowspan="1" colspan="1">Length</td><td rowspan="1" colspan="1">3.78</td><td rowspan="1" colspan="1">3.39</td></tr><tr><td rowspan="1" colspan="1">Width</td><td rowspan="1" colspan="1">1.14</td><td rowspan="1" colspan="1">1.02</td></tr><tr><td rowspan="1" colspan="1"><bold>Telson</bold></td><td rowspan="1" colspan="1">Length</td><td rowspan="1" colspan="1">3.75</td><td rowspan="1" colspan="1">3.30</td></tr><tr><td rowspan="3" colspan="1"><bold>Vesicle</bold></td><td rowspan="1" colspan="1">Length</td><td rowspan="1" colspan="1">2.85</td><td rowspan="1" colspan="1">2.31</td></tr><tr><td rowspan="1" colspan="1">Width</td><td rowspan="1" colspan="1">1.38</td><td rowspan="1" colspan="1">1.06</td></tr><tr><td rowspan="1" colspan="1">Height</td><td rowspan="1" colspan="1">1.38</td><td rowspan="1" colspan="1">1.02</td></tr><tr><td rowspan="1" colspan="1"><bold>Aculeus</bold></td><td rowspan="1" colspan="1">Length</td><td rowspan="1" colspan="1">0.90</td><td rowspan="1" colspan="1">0.99</td></tr><tr><td rowspan="2" colspan="1"><bold>Femur</bold></td><td rowspan="1" colspan="1">Length</td><td rowspan="1" colspan="1">3.42</td><td rowspan="1" colspan="1">3.42</td></tr><tr><td rowspan="1" colspan="1">Width</td><td rowspan="1" colspan="1">1.32</td><td rowspan="1" colspan="1">1.32</td></tr><tr><td rowspan="2" colspan="1"><bold>Patella</bold></td><td rowspan="1" colspan="1">Length</td><td rowspan="1" colspan="1">3.54</td><td rowspan="1" colspan="1">3.53</td></tr><tr><td rowspan="1" colspan="1">Width</td><td rowspan="1" colspan="1">1.38</td><td rowspan="1" colspan="1">1.44</td></tr><tr><td rowspan="2" colspan="1"><bold>Chela</bold></td><td rowspan="1" colspan="1">Length</td><td rowspan="1" colspan="1">7.20</td><td rowspan="1" colspan="1">6.96</td></tr><tr><td rowspan="1" colspan="1">Width</td><td rowspan="1" colspan="1">3.06</td><td rowspan="1" colspan="1">2.72</td></tr><tr><td rowspan="1" colspan="1"><bold>Movable finger</bold></td><td rowspan="1" colspan="1">Length</td><td rowspan="1" colspan="1">4.20</td><td rowspan="1" colspan="1">3.90</td></tr></tbody></table></table-wrap></tp:treatment-sec></tp:taxon-treatment>
